# Supplementary material for: Bioinformatics and Experimental Analyses Reveal Immune-Related LncRNA–mRNA Pair AC011483.1-CCR7 as a Biomarker and Therapeutic Target for Ischemic Cardiomyopathy
Source: Int J Mol Sci. 2022 Oct 9;23(19):11994. doi: 10.3390/ijms231911994 (PMC9569729; doi:10.3390/ijms231911994)
Supplement: Supplementary file 1 [file ijms-23-11994-s001.zip]

Archive with 3 entries (3 files):
- Supplementary Tables.pdf
- Table S1 DEGs list.xlsx
- Table S4 The interaction of lncRNA-miRNA-mRNA in the network.xlsx
