# Supplementary material for: Bioinformatics and Experimental Analyses Reveal Immune-Related LncRNA–mRNA Pair AC011483.1-CCR7 as a Biomarker and Therapeutic Target for Ischemic Cardiomyopathy
Source: Int J Mol Sci. 2022 Oct 9;23(19):11994. doi: 10.3390/ijms231911994 (PMC9569729; doi:10.3390/ijms231911994)
Supplement: Supplementary file 1 [file ijms-23-11994-s001.zip › Table S1 DEGs list.xlsx]

## Sheet: Sheet1
	log2FoldChange	padj
ENSG00000128335	2.13993	1.07565e-39
ENSG00000172139	-2.01444	4.20989e-39
ENSG00000142627	1.64901	1.56899e-36
ENSG00000108556	-2.183	1.04735e-34
ENSG00000152102	2.29413	6.79624e-34
ENSG00000278899	-1.45172	5.39751e-33
ENSG00000173673	1.21571	5.90317e-33
ENSG00000064205	2.3894	1.292e-32
ENSG00000268529	2.53823	8.91125e-32
ENSG00000100304	-2.46518	2.82052e-31
ENSG00000270542	-3.00554	3.63894e-29
ENSG00000102854	1.232	6.92323e-28
ENSG00000198496	-2.05435	1.89011e-27
ENSG00000188176	-2.02737	3.07248e-27
ENSG00000173214	-1.72216	1.09235e-25
ENSG00000153563	-1.419	1.23349e-25
ENSG00000135636	-1.02164	8.55003e-25
ENSG00000160753	-1.22064	8.95107e-25
ENSG00000274615	1.37541	9.09533e-25
ENSG00000228253	-2.09896	1.21802e-24
ENSG00000125863	-1.2175	1.28334e-24
ENSG00000082014	-1.36779	1.46253e-24
ENSG00000235720	-1.36706	4.47775e-23
ENSG00000127507	2.607	5.01799e-23
ENSG00000204334	-2.43372	6.08937e-23
ENSG00000232454	-1.11967	2.02552e-22
ENSG00000196951	-1.40331	9.76516e-22
ENSG00000260017	1.92283	9.76516e-22
ENSG00000167283	-1.07674	6.17274e-21
ENSG00000253734	-2.07984	2.07536e-20
ENSG00000248873	-1.00467	2.43285e-20
ENSG00000224363	-1.44554	3.37316e-20
ENSG00000164109	-1.17189	4.68365e-20
ENSG00000126803	-2.59142	2.07609e-19
ENSG00000169169	1.07796	2.07609e-19
ENSG00000198162	1.23895	3.12991e-19
ENSG00000070950	-1.84184	3.16212e-19
ENSG00000279932	-1.39736	3.16212e-19
ENSG00000285727	-2.98788	3.35158e-19
ENSG00000286985	-1.13201	8.28025e-19
ENSG00000011566	-1.37469	8.94818e-19
ENSG00000149798	1.82445	1.33703e-18
ENSG00000120333	-1.47842	1.91875e-18
ENSG00000248290	1.80238	3.0141e-18
ENSG00000197446	1.45355	3.30197e-18
ENSG00000169570	-1.34902	3.31302e-18
ENSG00000064547	-1.4608	3.31302e-18
ENSG00000204754	-1.30505	6.03858e-18
ENSG00000232203	1.98977	6.31812e-18
ENSG00000055044	-1.40245	7.07756e-18
ENSG00000131042	-1.94292	9.83156e-18
ENSG00000225484	-1.29143	1.00197e-17
ENSG00000237964	-2.69674	1.00501e-17
ENSG00000281248	-1.86363	1.24804e-17
ENSG00000201143	3.24382	1.24804e-17
ENSG00000254279	1.6409	1.52257e-17
ENSG00000234335	-1.44361	1.89553e-17
ENSG00000105639	1.21076	1.94384e-17
ENSG00000205832	-1.24991	2.35508e-17
ENSG00000115423	-1.03115	2.42289e-17
ENSG00000134627	1.1984	7.93978e-17
ENSG00000274075	-1.2982	8.13491e-17
ENSG00000128881	-1.81346	9.86989e-17
ENSG00000163632	1.43284	1.02862e-16
ENSG00000258792	-1.54911	1.05875e-16
ENSG00000231464	-1.40172	1.30081e-16
ENSG00000151746	-2.07769	1.38927e-16
ENSG00000270820	-1.4166	2.152e-16
ENSG00000124802	1.69327	2.25494e-16
ENSG00000215029	2.17099	5.89877e-16
ENSG00000144843	-1.03321	5.90654e-16
ENSG00000231170	-1.41874	7.08711e-16
ENSG00000269891	-1.36406	7.10097e-16
ENSG00000273015	-1.92422	9.69791e-16
ENSG00000123104	1.63095	9.91221e-16
ENSG00000260053	-1.78242	1.03763e-15
ENSG00000116191	-1.69187	1.25337e-15
ENSG00000258734	-1.87057	1.25337e-15
ENSG00000099937	2.04776	1.74814e-15
ENSG00000234088	-1.33883	1.79451e-15
ENSG00000236529	1.69067	2.05084e-15
ENSG00000229184	-1.08549	2.33759e-15
ENSG00000165807	-1.86288	2.47716e-15
ENSG00000186162	-1.19696	3.85673e-15
ENSG00000220472	2.01527	4.21092e-15
ENSG00000081800	-1.18339	5.0609e-15
ENSG00000112096	2.86464	5.09112e-15
ENSG00000118156	1.73776	5.83304e-15
ENSG00000123572	2.33677	8.94198e-15
ENSG00000179873	1.52896	9.97488e-15
ENSG00000267385	-1.54598	1.0001e-14
ENSG00000103160	-1.07488	1.45778e-14
ENSG00000171848	1.46794	2.25199e-14
ENSG00000287549	-2.07678	2.52112e-14
ENSG00000279089	-1.70663	2.54796e-14
ENSG00000163950	1.99704	2.70399e-14
ENSG00000286834	-1.06008	2.99809e-14
ENSG00000279300	1.59084	3.00121e-14
ENSG00000174938	1.04098	3.24798e-14
ENSG00000128595	-1.50235	3.44558e-14
ENSG00000175779	2.97488	3.50722e-14
ENSG00000119812	1.13151	3.58648e-14
ENSG00000169181	1.14149	3.63124e-14
ENSG00000138430	-1.3592	4.5668e-14
ENSG00000060749	-1.32863	5.33595e-14
ENSG00000234519	1.78961	6.05868e-14
ENSG00000114166	-1.38389	6.15026e-14
ENSG00000205339	-1.13495	6.15026e-14
ENSG00000158373	-1.28278	6.28879e-14
ENSG00000175756	1.47442	6.62585e-14
ENSG00000170448	-4.01133	7.70402e-14
ENSG00000287814	-1.63677	7.70402e-14
ENSG00000197647	-2.24798	8.70864e-14
ENSG00000145087	-1.28888	9.5515e-14
ENSG00000140368	-1.23427	1.04682e-13
ENSG00000270788	1.55219	1.22202e-13
ENSG00000138303	-1.19098	1.56095e-13
ENSG00000181264	-1.62006	1.56603e-13
ENSG00000287925	-1.62963	1.70785e-13
ENSG00000229953	1.94861	1.96102e-13
ENSG00000178980	1.21815	2.00842e-13
ENSG00000136040	1.18482	2.38744e-13
ENSG00000261778	-2.10108	2.98761e-13
ENSG00000286877	-1.7375	4.25627e-13
ENSG00000229839	1.35059	4.53525e-13
ENSG00000146090	2.81541	5.29613e-13
ENSG00000204623	-1.02699	5.62868e-13
ENSG00000140451	2.33444	5.64445e-13
ENSG00000140326	-1.43326	5.94098e-13
ENSG00000205464	-1.08515	5.98127e-13
ENSG00000083312	1.12917	6.15206e-13
ENSG00000247675	-1.20303	6.70303e-13
ENSG00000132622	1.52309	7.0222e-13
ENSG00000224389	1.27698	1.12076e-12
ENSG00000257302	-1.09534	1.14844e-12
ENSG00000181588	1.24812	1.2619e-12
ENSG00000212712	-1.09199	1.32021e-12
ENSG00000254017	2.98451	1.33832e-12
ENSG00000266407	2.11387	1.74189e-12
ENSG00000085872	-1.00979	1.89073e-12
ENSG00000244625	3.36855	2.39606e-12
ENSG00000056736	-2.24855	2.40899e-12
ENSG00000105701	1.00893	3.62783e-12
ENSG00000197601	-1.09602	4.61141e-12
ENSG00000016864	-1.58027	5.3685e-12
ENSG00000198712	-1.30204	5.52007e-12
ENSG00000131686	-2.83752	6.87927e-12
ENSG00000163749	1.46136	7.02127e-12
ENSG00000162572	1.14444	7.05614e-12
ENSG00000285917	1.51066	7.60592e-12
ENSG00000173077	1.28453	7.93095e-12
ENSG00000114541	-1.11598	8.19251e-12
ENSG00000146360	-1.45793	8.19251e-12
ENSG00000210194	-1.32602	8.68308e-12
ENSG00000250803	-1.01911	1.33278e-11
ENSG00000186678	-1.23083	1.35884e-11
ENSG00000239398	1.44736	1.47982e-11
ENSG00000223912	3.37615	1.86332e-11
ENSG00000250258	2.00215	2.17081e-11
ENSG00000164303	-1.3444	2.5583e-11
ENSG00000130675	-1.09133	2.5583e-11
ENSG00000083828	1.10588	2.5583e-11
ENSG00000143816	1.23552	2.62802e-11
ENSG00000285873	1.17543	2.64031e-11
ENSG00000115271	-1.34346	2.99437e-11
ENSG00000144674	-1.7892	3.0278e-11
ENSG00000271858	1.0637	3.06887e-11
ENSG00000227958	-1.95886	3.34796e-11
ENSG00000226688	1.11595	3.67768e-11
ENSG00000280366	-2.71526	3.74123e-11
ENSG00000156671	1.09685	4.2136e-11
ENSG00000213296	-1.29072	4.33526e-11
ENSG00000285589	1.29423	4.39741e-11
ENSG00000288563	-1.05166	4.52092e-11
ENSG00000227860	-1.42142	5.09843e-11
ENSG00000103540	-1.02692	5.16642e-11
ENSG00000125246	1.36346	5.56731e-11
ENSG00000285857	-1.49024	7.54544e-11
ENSG00000285746	-1.23767	7.82026e-11
ENSG00000261873	-1.14127	8.34503e-11
ENSG00000136881	4.33063	8.63038e-11
ENSG00000109920	-1.07078	8.63861e-11
ENSG00000227543	1.0053	1.01394e-10
ENSG00000096968	1.45125	1.07e-10
ENSG00000279149	-1.23058	1.08211e-10
ENSG00000129810	-1.18187	1.1409e-10
ENSG00000204442	1.2056	1.1409e-10
ENSG00000137709	-1.63119	1.14256e-10
ENSG00000154451	-1.2245	1.24174e-10
ENSG00000137822	1.29462	1.24174e-10
ENSG00000126804	-2.19532	1.30518e-10
ENSG00000231304	-1.06822	1.31222e-10
ENSG00000129355	-1.67204	1.32988e-10
ENSG00000207861	2.00247	1.39591e-10
ENSG00000149308	-1.34096	1.41248e-10
ENSG00000275387	1.21316	1.41748e-10
ENSG00000141101	-1.58382	1.51287e-10
ENSG00000205111	-1.33772	1.87107e-10
ENSG00000259076	-2.20391	2.07226e-10
ENSG00000118194	2.7751	2.07955e-10
ENSG00000214941	-1.08141	2.11184e-10
ENSG00000225723	-1.29337	2.14687e-10
ENSG00000102230	-1.74863	2.1618e-10
ENSG00000227398	-1.37963	2.21133e-10
ENSG00000057608	-1.64805	2.36708e-10
ENSG00000166682	-1.03269	2.69457e-10
ENSG00000285883	-2.55361	2.7117e-10
ENSG00000197745	-1.28466	2.78491e-10
ENSG00000178297	1.52372	2.83874e-10
ENSG00000238845	-1.08663	2.85358e-10
ENSG00000133083	-1.34268	3.1398e-10
ENSG00000223657	2.05033	3.36524e-10
ENSG00000259742	-2.60602	3.38068e-10
ENSG00000251535	1.8311	4.54297e-10
ENSG00000251878	-1.38066	4.63864e-10
ENSG00000189292	2.00995	4.96146e-10
ENSG00000163848	-1.20553	5.04223e-10
ENSG00000170953	-1.26245	5.04223e-10
ENSG00000196932	2.02918	5.29009e-10
ENSG00000186908	-1.46922	5.91125e-10
ENSG00000178229	-1.56273	6.45421e-10
ENSG00000198168	-2.09176	6.77298e-10
ENSG00000171714	-1.32325	7.15998e-10
ENSG00000239911	-1.74544	8.35805e-10
ENSG00000277008	-2.14	8.51218e-10
ENSG00000243066	1.3345	8.98698e-10
ENSG00000207076	1.28488	9.11412e-10
ENSG00000167046	1.14027	1.14579e-09
ENSG00000213925	-1.23167	1.3212e-09
ENSG00000215057	1.3637	1.39911e-09
ENSG00000261206	-1.4191	1.41226e-09
ENSG00000063245	2.15836	1.54916e-09
ENSG00000287440	-2.30233	1.63877e-09
ENSG00000134121	-2.98025	1.67082e-09
ENSG00000268087	1.31833	1.68845e-09
ENSG00000141314	-2.38137	1.70321e-09
ENSG00000138640	1.82048	1.75952e-09
ENSG00000151229	-1.15843	1.75952e-09
ENSG00000223455	1.11899	1.78615e-09
ENSG00000172845	-1.01983	1.8984e-09
ENSG00000278341	1.7499	1.91135e-09
ENSG00000101181	1.15242	1.95395e-09
ENSG00000144451	-1.35888	1.97718e-09
ENSG00000132837	-1.46616	2.09478e-09
ENSG00000153250	-1.42802	2.25961e-09
ENSG00000264112	-1.11429	2.31147e-09
ENSG00000138175	-1.35795	2.32835e-09
ENSG00000147251	1.18053	2.73212e-09
ENSG00000273976	-1.75196	2.77388e-09
ENSG00000185761	1.10627	2.97279e-09
ENSG00000111913	1.32733	3.22617e-09
ENSG00000269635	1.48657	3.37829e-09
ENSG00000186205	-1.92729	3.60179e-09
ENSG00000110693	1.54042	3.60179e-09
ENSG00000234758	-1.89706	3.89373e-09
ENSG00000106633	2.01707	3.93186e-09
ENSG00000267658	1.12937	4.09713e-09
ENSG00000107643	2.74381	4.37246e-09
ENSG00000234159	1.48955	4.56023e-09
ENSG00000243020	-1.01552	4.68211e-09
ENSG00000177551	-1.69864	4.81765e-09
ENSG00000155158	1.179	4.86849e-09
ENSG00000269096	-1.03883	4.9939e-09
ENSG00000279953	-1.09359	5.15553e-09
ENSG00000123243	1.37782	5.60243e-09
ENSG00000174748	-1.20135	5.99018e-09
ENSG00000023516	-1.02122	6.4436e-09
ENSG00000104833	-2.01203	6.54841e-09
ENSG00000135976	1.82003	6.90148e-09
ENSG00000234350	-1.71562	6.91128e-09
ENSG00000106686	1.34834	6.97814e-09
ENSG00000167657	1.08142	7.27957e-09
ENSG00000128791	1.02736	7.68918e-09
ENSG00000188784	-1.43926	7.89533e-09
ENSG00000250132	-1.12366	8.82833e-09
ENSG00000225218	1.25886	8.82833e-09
ENSG00000139351	-1.24074	8.99385e-09
ENSG00000236213	2.03245	9.62679e-09
ENSG00000243316	-1.06318	9.62679e-09
ENSG00000276523	1.13868	9.7256e-09
ENSG00000236546	-1.13618	9.89094e-09
ENSG00000116032	1.85798	9.89094e-09
ENSG00000231160	1.24741	1.00463e-08
ENSG00000252161	1.14152	1.01392e-08
ENSG00000221890	1.31102	1.16649e-08
ENSG00000286122	-3.64892	1.27289e-08
ENSG00000236656	2.70217	1.29725e-08
ENSG00000276281	1.20008	1.36267e-08
ENSG00000100644	2.40743	1.4146e-08
ENSG00000235934	-1.49052	1.49282e-08
ENSG00000187642	1.25211	1.52385e-08
ENSG00000103316	1.34764	1.6246e-08
ENSG00000163235	-1.02558	1.6938e-08
ENSG00000132854	-1.37045	1.93515e-08
ENSG00000170542	1.1432	2.06343e-08
ENSG00000224906	1.2946	2.09882e-08
ENSG00000285720	1.61482	2.33153e-08
ENSG00000268350	-1.60556	2.52839e-08
ENSG00000278278	2.46876	2.66069e-08
ENSG00000131435	-1.29748	2.70806e-08
ENSG00000237323	1.01999	2.73653e-08
ENSG00000130787	-1.03252	2.80958e-08
ENSG00000288717	-1.22387	3.08554e-08
ENSG00000270188	-1.26688	3.25245e-08
ENSG00000166845	-1.07431	3.5121e-08
ENSG00000241170	1.07909	3.8389e-08
ENSG00000280345	3.94087	4.12707e-08
ENSG00000263883	-1.59864	4.27191e-08
ENSG00000002726	-2.23979	4.68832e-08
ENSG00000251952	1.20834	4.80518e-08
ENSG00000157456	-1.5829	4.95474e-08
ENSG00000186191	1.03512	5.03239e-08
ENSG00000129493	-1.37452	5.16541e-08
ENSG00000204435	1.14276	5.20696e-08
ENSG00000100170	-1.22431	5.45833e-08
ENSG00000210100	-1.33966	5.52674e-08
ENSG00000078269	1.20388	5.6387e-08
ENSG00000198087	-1.37918	5.86222e-08
ENSG00000267535	1.06545	6.2981e-08
ENSG00000285053	1.41071	6.51745e-08
ENSG00000086289	3.18938	6.61713e-08
ENSG00000197312	2.96368	6.98405e-08
ENSG00000277878	-1.66183	7.16707e-08
ENSG00000167264	1.13666	7.32496e-08
ENSG00000230852	-1.01063	7.41865e-08
ENSG00000159337	-1.0821	8.08431e-08
ENSG00000232090	-1.2498	8.68278e-08
ENSG00000134259	-1.5492	9.52657e-08
ENSG00000151572	1.02905	1.09151e-07
ENSG00000187837	-1.05872	1.17177e-07
ENSG00000270522	1.75039	1.18141e-07
ENSG00000175318	-1.85012	1.20041e-07
ENSG00000275901	1.3542	1.24019e-07
ENSG00000111319	1.20279	1.30499e-07
ENSG00000146085	-1.02078	1.30803e-07
ENSG00000198763	-1.05754	1.31341e-07
ENSG00000227097	-1.53061	1.34899e-07
ENSG00000177200	-1.03777	1.39405e-07
ENSG00000160883	1.12298	1.40344e-07
ENSG00000067182	1.14445	1.51937e-07
ENSG00000165389	2.02049	1.55151e-07
ENSG00000161681	1.4169	1.56547e-07
ENSG00000133250	-1.25961	1.60359e-07
ENSG00000152377	-1.07554	1.62401e-07
ENSG00000227729	-1.16713	1.67165e-07
ENSG00000226961	-1.3927	1.68624e-07
ENSG00000043514	-1.29589	1.696e-07
ENSG00000233464	-1.36943	1.696e-07
ENSG00000185467	1.04339	1.74229e-07
ENSG00000008311	-1.36468	1.80837e-07
ENSG00000169976	-1.68804	1.88505e-07
ENSG00000242818	-1.00888	1.88505e-07
ENSG00000161677	-1.27614	1.88505e-07
ENSG00000091039	1.97501	1.93139e-07
ENSG00000203721	1.03284	1.94899e-07
ENSG00000116990	-1.0861	1.97217e-07
ENSG00000179364	1.22468	1.97217e-07
ENSG00000288718	-1.13846	2.04178e-07
ENSG00000213683	1.85003	2.09338e-07
ENSG00000282917	-4.10642	2.0938e-07
ENSG00000283188	1.14812	2.20345e-07
ENSG00000279255	1.16248	2.47268e-07
ENSG00000134186	-1.06067	2.6572e-07
ENSG00000127527	1.18673	2.65748e-07
ENSG00000090060	1.78281	2.67499e-07
ENSG00000224844	2.57004	2.76569e-07
ENSG00000258375	-1.0788	2.96024e-07
ENSG00000283098	1.40958	3.12438e-07
ENSG00000228509	-1.56628	3.34717e-07
ENSG00000150401	-1.0994	3.34738e-07
ENSG00000235731	2.18112	3.36751e-07
ENSG00000122870	-2.97337	3.38646e-07
ENSG00000164946	1.35891	3.6545e-07
ENSG00000268030	1.73042	3.82214e-07
ENSG00000264603	1.17925	3.96949e-07
ENSG00000284158	1.25717	4.3795e-07
ENSG00000237360	-1.63618	4.3795e-07
ENSG00000007392	2.44761	4.38179e-07
ENSG00000198792	-1.10125	4.38179e-07
ENSG00000252582	1.15547	4.62431e-07
ENSG00000250497	-1.78758	4.73803e-07
ENSG00000267096	1.9284	4.75006e-07
ENSG00000048162	1.06221	4.75036e-07
ENSG00000284734	-1.02752	4.77242e-07
ENSG00000168140	1.10736	4.92386e-07
ENSG00000114854	1.16466	4.98734e-07
ENSG00000237433	-2.24884	5.29803e-07
ENSG00000261997	1.01606	5.38217e-07
ENSG00000228794	2.81666	5.41768e-07
ENSG00000229437	-2.1361	5.47451e-07
ENSG00000128573	1.1337	5.50943e-07
ENSG00000169019	2.05503	6.18088e-07
ENSG00000164266	1.52807	6.24749e-07
ENSG00000207653	-1.12843	6.25114e-07
ENSG00000271243	-1.91091	6.26749e-07
ENSG00000010810	-1.23011	6.29362e-07
ENSG00000156006	-1.52775	6.56619e-07
ENSG00000214534	-1.20367	6.5932e-07
ENSG00000275910	1.92971	6.5932e-07
ENSG00000198453	1.1324	6.93214e-07
ENSG00000259010	-1.4936	7.15734e-07
ENSG00000271930	1.49534	7.54193e-07
ENSG00000141433	3.34546	7.56688e-07
ENSG00000130517	1.60811	7.57662e-07
ENSG00000287463	2.84141	7.60802e-07
ENSG00000156804	-2.49681	8.38199e-07
ENSG00000258140	-1.05584	8.42526e-07
ENSG00000041515	1.33124	8.83625e-07
ENSG00000113811	-2.50433	9.55468e-07
ENSG00000186517	1.07226	1.01931e-06
ENSG00000134954	-1.52286	1.03883e-06
ENSG00000200478	1.08015	1.06648e-06
ENSG00000147454	-1.80334	1.107e-06
ENSG00000117400	1.97877	1.17083e-06
ENSG00000119703	1.75279	1.17083e-06
ENSG00000232615	-1.67424	1.21156e-06
ENSG00000181826	1.2751	1.24983e-06
ENSG00000108684	-1.02392	1.26133e-06
ENSG00000249286	-1.04986	1.26618e-06
ENSG00000287838	-2.49525	1.27006e-06
ENSG00000235961	1.40732	1.28009e-06
ENSG00000225638	-1.31637	1.28359e-06
ENSG00000104899	2.26322	1.29579e-06
ENSG00000135127	2.1199	1.31926e-06
ENSG00000267879	1.14316	1.3368e-06
ENSG00000212907	-1.02145	1.4066e-06
ENSG00000231031	-2.31228	1.42612e-06
ENSG00000179397	1.02528	1.4984e-06
ENSG00000226306	3.60842	1.56445e-06
ENSG00000229671	1.76414	1.57919e-06
ENSG00000215326	1.06716	1.58694e-06
ENSG00000287629	-1.6082	1.62813e-06
ENSG00000136694	-1.57703	1.71694e-06
ENSG00000287229	2.90538	1.83709e-06
ENSG00000165837	1.08915	1.90999e-06
ENSG00000135905	1.50836	1.97265e-06
ENSG00000223754	-1.02427	2.00328e-06
ENSG00000229965	-1.29871	2.01111e-06
ENSG00000230126	1.11034	2.0256e-06
ENSG00000240294	-1.03503	2.0324e-06
ENSG00000188064	1.58958	2.09909e-06
ENSG00000285525	-1.34626	2.12936e-06
ENSG00000171368	-1.04633	2.17269e-06
ENSG00000243478	1.21649	2.43339e-06
ENSG00000149182	1.05395	2.43976e-06
ENSG00000138347	1.87626	2.4584e-06
ENSG00000143248	-1.0804	2.54733e-06
ENSG00000109771	-1.03087	2.57613e-06
ENSG00000187900	-1.04602	2.60931e-06
ENSG00000198626	-1.50441	2.64782e-06
ENSG00000132376	1.22487	2.68857e-06
ENSG00000168264	-1.57379	2.7412e-06
ENSG00000257246	-1.0483	2.84508e-06
ENSG00000234223	1.60444	2.91414e-06
ENSG00000162910	3.0248	3.03739e-06
ENSG00000256681	-2.05981	3.21747e-06
ENSG00000264235	1.89881	3.26328e-06
ENSG00000132388	1.07018	3.32873e-06
ENSG00000137101	2.17636	3.34721e-06
ENSG00000170579	2.09726	3.54904e-06
ENSG00000141527	1.02823	3.63837e-06
ENSG00000196588	-1.39079	3.94064e-06
ENSG00000248319	-1.901	3.99783e-06
ENSG00000250316	-1.48257	3.99926e-06
ENSG00000256450	-2.03178	4.03661e-06
ENSG00000099769	1.2863	4.03661e-06
ENSG00000167513	1.14124	4.23923e-06
ENSG00000234512	-1.91236	4.2858e-06
ENSG00000221065	-1.45659	4.48472e-06
ENSG00000263011	1.57973	4.56497e-06
ENSG00000272068	1.01122	4.58683e-06
ENSG00000267490	-1.74264	4.83567e-06
ENSG00000215867	-1.47977	4.97345e-06
ENSG00000236567	1.89931	5.05754e-06
ENSG00000287419	-1.42635	5.09801e-06
ENSG00000105518	1.45229	5.16084e-06
ENSG00000104804	1.46897	5.23633e-06
ENSG00000164236	1.42331	5.34314e-06
ENSG00000168421	2.51462	5.56852e-06
ENSG00000114388	1.87425	5.73785e-06
ENSG00000231419	3.23259	5.74503e-06
ENSG00000174579	-1.0714	5.80935e-06
ENSG00000219392	-1.09398	6.03451e-06
ENSG00000077935	3.57359	6.05465e-06
ENSG00000153823	-1.83145	6.06576e-06
ENSG00000109572	1.62623	6.09296e-06
ENSG00000175305	-1.6547	6.16145e-06
ENSG00000270084	-1.77438	6.27091e-06
ENSG00000153037	-1.02861	6.43067e-06
ENSG00000179151	1.62507	6.46391e-06
ENSG00000166855	1.06303	6.59271e-06
ENSG00000164309	-1.02917	6.83341e-06
ENSG00000287609	-1.15817	7.13239e-06
ENSG00000251692	1.07675	7.13239e-06
ENSG00000230402	-2.02624	7.20003e-06
ENSG00000217414	1.07609	7.32181e-06
ENSG00000264695	-2.32866	7.4371e-06
ENSG00000250882	-1.33863	7.52113e-06
ENSG00000144847	-1.18821	7.64756e-06
ENSG00000238754	1.71933	7.73493e-06
ENSG00000210195	1.53048	7.75285e-06
ENSG00000163607	1.18902	7.86301e-06
ENSG00000286001	1.35888	7.97853e-06
ENSG00000213638	1.37522	8.17729e-06
ENSG00000229670	-1.82611	8.34486e-06
ENSG00000102763	1.04902	8.4157e-06
ENSG00000147465	-1.05179	8.52496e-06
ENSG00000280272	-2.08448	8.82682e-06
ENSG00000148204	-1.19926	8.90615e-06
ENSG00000230581	1.30109	9.21874e-06
ENSG00000135870	-1.1976	9.6741e-06
ENSG00000139197	-1.26495	9.68393e-06
ENSG00000138615	2.45762	9.868e-06
ENSG00000277299	-1.38073	9.93319e-06
ENSG00000130558	2.18168	1.05254e-05
ENSG00000187323	1.16522	1.0799e-05
ENSG00000259924	-1.30042	1.08821e-05
ENSG00000116747	1.23889	1.10613e-05
ENSG00000161542	2.99564	1.12576e-05
ENSG00000061676	-1.12153	1.12797e-05
ENSG00000175164	1.32078	1.12998e-05
ENSG00000275989	2.11607	1.14739e-05
ENSG00000137310	1.08963	1.14794e-05
ENSG00000054598	1.35921	1.18073e-05
ENSG00000099942	1.04911	1.21973e-05
ENSG00000158292	1.1166	1.23649e-05
ENSG00000249816	-1.5504	1.24092e-05
ENSG00000265094	-2.7874	1.27541e-05
ENSG00000275144	-3.8667	1.31805e-05
ENSG00000288531	3.02743	1.33808e-05
ENSG00000156482	-1.63052	1.39119e-05
ENSG00000143194	1.61128	1.40061e-05
ENSG00000129347	-1.10548	1.4168e-05
ENSG00000169764	2.45286	1.42622e-05
ENSG00000150275	-1.59914	1.42622e-05
ENSG00000179455	-2.10903	1.4366e-05
ENSG00000196912	1.54657	1.43992e-05
ENSG00000074356	1.95664	1.48118e-05
ENSG00000239701	1.10851	1.48512e-05
ENSG00000266969	3.76039	1.5552e-05
ENSG00000145916	-1.23007	1.55795e-05
ENSG00000102970	1.23147	1.58312e-05
ENSG00000081154	1.61449	1.61345e-05
ENSG00000229301	-1.009	1.61345e-05
ENSG00000120068	-1.2049	1.61345e-05
ENSG00000271194	2.19099	1.64923e-05
ENSG00000184887	1.286	1.71777e-05
ENSG00000233397	1.51333	1.75185e-05
ENSG00000261798	-2.56242	1.79906e-05
ENSG00000223777	1.40605	1.82431e-05
ENSG00000161905	1.15905	1.88117e-05
ENSG00000264982	-1.95782	1.89963e-05
ENSG00000235568	1.25881	1.90232e-05
ENSG00000106278	-1.25698	1.97552e-05
ENSG00000272391	2.47873	2.03312e-05
ENSG00000229853	-1.14641	2.05442e-05
ENSG00000169427	2.8904	2.09189e-05
ENSG00000273597	1.42507	2.1297e-05
ENSG00000286782	1.13821	2.14957e-05
ENSG00000284719	-2.06355	2.16294e-05
ENSG00000138621	-2.54145	2.19629e-05
ENSG00000286301	2.47177	2.21626e-05
ENSG00000258115	-1.20208	2.24349e-05
ENSG00000182983	1.6316	2.25499e-05
ENSG00000120210	1.83379	2.29332e-05
ENSG00000261296	-2.55454	2.3397e-05
ENSG00000234717	3.50189	2.4605e-05
ENSG00000123096	1.2616	2.47676e-05
ENSG00000143552	1.05327	2.5366e-05
ENSG00000001036	1.12798	2.58127e-05
ENSG00000243970	1.34239	2.60374e-05
ENSG00000205358	3.44086	2.6524e-05
ENSG00000155621	3.03405	2.68202e-05
ENSG00000064932	1.20458	2.68202e-05
ENSG00000163608	1.03297	2.72765e-05
ENSG00000250219	-1.29779	2.74366e-05
ENSG00000230404	-1.21143	2.76961e-05
ENSG00000271653	1.06521	2.88457e-05
ENSG00000108262	-1.08216	2.88457e-05
ENSG00000104823	1.16114	2.98862e-05
ENSG00000152413	1.8867	3.0508e-05
ENSG00000156886	3.79807	3.23159e-05
ENSG00000253644	3.27747	3.34512e-05
ENSG00000272823	-1.5349	3.36374e-05
ENSG00000213533	1.39822	3.40302e-05
ENSG00000140265	-1.30529	3.48195e-05
ENSG00000266059	-1.363	3.60134e-05
ENSG00000175315	1.02863	3.63163e-05
ENSG00000180787	-1.02263	3.66777e-05
ENSG00000139428	-1.19756	3.71403e-05
ENSG00000258171	-1.08009	3.72229e-05
ENSG00000258965	2.00506	3.87356e-05
ENSG00000167470	1.09758	3.93956e-05
ENSG00000261359	1.56074	4.01819e-05
ENSG00000275041	1.79837	4.01917e-05
ENSG00000167969	-2.1959	4.04306e-05
ENSG00000259242	1.03932	4.16498e-05
ENSG00000240498	1.23245	4.35395e-05
ENSG00000125910	1.47204	4.36553e-05
ENSG00000101187	1.03742	4.40902e-05
ENSG00000008853	1.44907	4.48961e-05
ENSG00000240338	2.55961	4.5267e-05
ENSG00000129744	-1.39816	4.62383e-05
ENSG00000284678	-1.74418	4.75513e-05
ENSG00000265867	1.79071	4.76968e-05
ENSG00000079785	-1.22749	4.79661e-05
ENSG00000238279	1.62455	4.79984e-05
ENSG00000251823	-1.0572	4.89821e-05
ENSG00000116406	-1.06632	4.9106e-05
ENSG00000229263	1.20773	4.91303e-05
ENSG00000148396	2.55446	4.94223e-05
ENSG00000125821	1.3056	5.0441e-05
ENSG00000168334	1.89326	5.26931e-05
ENSG00000250238	1.8839	5.36135e-05
ENSG00000232727	1.29168	5.48085e-05
ENSG00000204710	1.02372	5.50525e-05
ENSG00000234607	-1.3035	5.53345e-05
ENSG00000235131	1.1907	5.55793e-05
ENSG00000143401	-2.12659	5.55807e-05
ENSG00000287185	-1.4957	5.55807e-05
ENSG00000128609	2.04207	5.60274e-05
ENSG00000267526	-1.69831	5.62899e-05
ENSG00000239467	-1.26406	5.67498e-05
ENSG00000240370	1.21218	5.73986e-05
ENSG00000287506	-2.1272	5.76554e-05
ENSG00000275052	-1.46778	6.07225e-05
ENSG00000070404	1.26164	6.11379e-05
ENSG00000119321	1.00095	6.15574e-05
ENSG00000287467	2.93369	6.24934e-05
ENSG00000059728	1.3586	6.25224e-05
ENSG00000216937	1.30846	6.38695e-05
ENSG00000122386	1.31044	6.41722e-05
ENSG00000140600	-1.06955	6.45761e-05
ENSG00000125144	3.67727	6.5965e-05
ENSG00000165197	-1.17188	6.6784e-05
ENSG00000236581	-1.00805	6.7936e-05
ENSG00000066382	-1.11455	6.86491e-05
ENSG00000262503	1.17065	6.90075e-05
ENSG00000277440	1.28066	6.95227e-05
ENSG00000175866	1.05528	6.97131e-05
ENSG00000227717	1.02067	6.99862e-05
ENSG00000108021	-1.01462	7.24197e-05
ENSG00000178031	1.99002	7.29697e-05
ENSG00000262136	-1.43448	7.30093e-05
ENSG00000265386	1.7796	7.35662e-05
ENSG00000069696	1.57405	7.43997e-05
ENSG00000112297	2.06763	7.69768e-05
ENSG00000237149	1.02255	7.7806e-05
ENSG00000131725	2.66687	7.97349e-05
ENSG00000118200	1.14966	8.1311e-05
ENSG00000285128	-1.31857	8.52951e-05
ENSG00000077943	2.04643	8.61806e-05
ENSG00000132589	-2.28403	9.16796e-05
ENSG00000229321	-1.05556	9.43666e-05
ENSG00000200059	1.57903	9.52278e-05
ENSG00000187140	-1.97268	9.63102e-05
ENSG00000100413	-1.03211	9.77733e-05
ENSG00000258390	-1.15982	9.83626e-05
ENSG00000139508	1.10952	9.85463e-05
ENSG00000134986	1.07297	9.88571e-05
ENSG00000136758	1.01928	0.000101943
ENSG00000105669	4.31854	0.000103603
ENSG00000087245	2.73761	0.000104582
ENSG00000283511	2.66328	0.000106206
ENSG00000279407	1.09373	0.000106876
ENSG00000274372	-1.10972	0.000107235
ENSG00000138892	1.28959	0.000108187
ENSG00000139112	1.24714	0.000109004
ENSG00000210049	-1.51405	0.000109716
ENSG00000257285	-3.99447	0.00011151
ENSG00000226149	1.25762	0.000114496
ENSG00000104894	1.10014	0.000115099
ENSG00000276605	-3.10312	0.000115566
ENSG00000159228	-3.04158	0.00011829
ENSG00000255189	1.49864	0.000119298
ENSG00000113575	1.16282	0.000121243
ENSG00000265179	4.0922	0.000121262
ENSG00000114993	1.28599	0.000123466
ENSG00000214433	1.97651	0.000126923
ENSG00000077238	1.28184	0.000127721
ENSG00000204351	1.23459	0.000130015
ENSG00000147475	1.24903	0.000130792
ENSG00000119787	1.93935	0.000140007
ENSG00000280011	-1.20448	0.000142451
ENSG00000219790	1.56471	0.000142469
ENSG00000115970	1.34032	0.000145598
ENSG00000259116	-2.5981	0.000146444
ENSG00000207364	-1.17529	0.000149346
ENSG00000231198	1.88056	0.000150654
ENSG00000180176	1.48243	0.0001527
ENSG00000241469	2.05559	0.000152721
ENSG00000267082	2.74504	0.000152959
ENSG00000224342	-1.55501	0.000153782
ENSG00000213035	2.98147	0.00015487
ENSG00000129749	-1.72197	0.000156366
ENSG00000257954	-1.5719	0.000159555
ENSG00000109667	-1.00055	0.000160698
ENSG00000253366	-2.15929	0.000160725
ENSG00000260564	-1.61353	0.000160725
ENSG00000237250	-1.01456	0.00016378
ENSG00000285579	-1.10142	0.00016481
ENSG00000233559	1.02716	0.000166869
ENSG00000130304	1.25058	0.000167012
ENSG00000104892	-2.16818	0.000167427
ENSG00000122778	1.01173	0.000168138
ENSG00000153815	1.43087	0.000169026
ENSG00000279144	1.18359	0.000171689
ENSG00000259711	1.66756	0.000171689
ENSG00000287249	-1.10412	0.000172317
ENSG00000173559	2.81428	0.000172508
ENSG00000134371	-1.23671	0.000179893
ENSG00000158669	-3.20067	0.000181609
ENSG00000179335	1.3616	0.000181862
ENSG00000230704	-1.07932	0.000181885
ENSG00000200164	1.36009	0.000188404
ENSG00000198088	-1.4862	0.000191158
ENSG00000151466	1.05296	0.000191898
ENSG00000205791	-1.35609	0.000198006
ENSG00000136697	-1.35375	0.00020101
ENSG00000236430	2.1489	0.000203996
ENSG00000220908	4.08576	0.000204361
ENSG00000160862	1.13943	0.000207329
ENSG00000064199	-1.00289	0.000212052
ENSG00000146857	-1.16014	0.000219856
ENSG00000277741	-1.07187	0.000220194
ENSG00000272844	1.62066	0.000225677
ENSG00000024422	1.04492	0.000226295
ENSG00000264589	2.35259	0.000227929
ENSG00000226328	1.20172	0.000238186
ENSG00000120662	1.30431	0.000241645
ENSG00000140830	-3.43663	0.000244802
ENSG00000102908	1.03132	0.000248953
ENSG00000249909	1.53233	0.000254716
ENSG00000271426	-1.69097	0.000255158
ENSG00000250981	-1.06106	0.000256168
ENSG00000240317	1.14261	0.000258237
ENSG00000215003	1.31606	0.000260081
ENSG00000276116	1.32257	0.000264146
ENSG00000255122	1.01927	0.000271602
ENSG00000088298	1.23858	0.000276055
ENSG00000116793	1.08292	0.000277372
ENSG00000146378	1.26602	0.000282642
ENSG00000110436	1.29131	0.000283223
ENSG00000213757	-1.41689	0.000284936
ENSG00000228709	-1.47971	0.000285882
ENSG00000207357	-3.06484	0.000288617
ENSG00000178307	1.3932	0.000288772
ENSG00000180053	2.23604	0.000290839
ENSG00000237001	2.36625	0.000291006
ENSG00000122733	1.73027	0.000298738
ENSG00000172350	-1.09317	0.000300159
ENSG00000276575	-1.51927	0.000306871
ENSG00000266128	-3.11369	0.000308607
ENSG00000140382	-1.29715	0.000308607
ENSG00000269124	1.21643	0.000313509
ENSG00000187672	-1.21741	0.000316314
ENSG00000233005	-2.93838	0.000317547
ENSG00000248785	-1.41302	0.000325856
ENSG00000152894	-1.3232	0.000326562
ENSG00000267594	2.86437	0.000333104
ENSG00000260062	-2.14068	0.000336692
ENSG00000176542	-1.05521	0.000337605
ENSG00000171084	-1.00157	0.000351939
ENSG00000198478	-1.00182	0.000361417
ENSG00000233117	1.45371	0.000362126
ENSG00000272834	-1.67338	0.000365686
ENSG00000135776	2.21823	0.000370423
ENSG00000198417	1.64008	0.000384391
ENSG00000227987	2.03545	0.000386141
ENSG00000140488	-2.09509	0.000390905
ENSG00000232494	-2.33042	0.000394773
ENSG00000111907	1.51948	0.000396969
ENSG00000067167	-1.24642	0.000399685
ENSG00000249491	1.31312	0.000406311
ENSG00000130158	1.32953	0.00040691
ENSG00000260328	2.41306	0.000407898
ENSG00000236532	1.27914	0.000407898
ENSG00000127129	1.66532	0.000408573
ENSG00000094796	1.42275	0.000410538
ENSG00000163577	-1.12349	0.000418049
ENSG00000092036	-4.42209	0.000418436
ENSG00000275503	-1.14117	0.000418585
ENSG00000210112	-1.04123	0.000422077
ENSG00000260148	1.6577	0.000437854
ENSG00000075975	1.64306	0.00044691
ENSG00000253406	-1.00731	0.000451754
ENSG00000281491	1.85891	0.000451839
ENSG00000286734	1.18016	0.000455164
ENSG00000125861	1.74556	0.000463612
ENSG00000222222	-2.32682	0.000466161
ENSG00000116685	2.43446	0.000467959
ENSG00000182472	1.04469	0.000474158
ENSG00000282961	-1.23582	0.000477749
ENSG00000182698	-1.33163	0.000481199
ENSG00000149970	2.34147	0.000487185
ENSG00000156973	1.58931	0.00050525
ENSG00000125753	2.23459	0.000505378
ENSG00000168685	2.10241	0.000506476
ENSG00000287250	1.80149	0.000510061
ENSG00000283787	1.36592	0.0005147
ENSG00000254475	1.18705	0.000527241
ENSG00000175356	1.70137	0.000527707
ENSG00000057252	1.39112	0.000528918
ENSG00000182645	1.01701	0.000537777
ENSG00000229018	-1.99689	0.000548675
ENSG00000083168	1.22173	0.000558368
ENSG00000163131	1.16102	0.000563082
ENSG00000137693	1.32217	0.000563082
ENSG00000128203	1.32012	0.000577968
ENSG00000235156	-1.54706	0.000581174
ENSG00000167968	-1.75317	0.000588712
ENSG00000258650	-1.05269	0.000593958
ENSG00000242686	1.1012	0.000596291
ENSG00000072657	-1.12996	0.0006
ENSG00000224566	2.64314	0.0006
ENSG00000215817	-1.21695	0.000600717
ENSG00000173406	-1.12284	0.000607369
ENSG00000120896	-1.12133	0.000608577
ENSG00000203411	-2.02107	0.000609924
ENSG00000284469	1.01951	0.000610495
ENSG00000242894	2.04697	0.000614833
ENSG00000167286	-1.43324	0.000621065
ENSG00000163534	-2.5549	0.000629208
ENSG00000232830	-1.19914	0.000638049
ENSG00000261511	-1.40494	0.000638049
ENSG00000259953	-1.32236	0.000646641
ENSG00000278570	-1.91765	0.000652402
ENSG00000136527	1.38995	0.000669071
ENSG00000169919	1.25048	0.00067539
ENSG00000230849	-1.86619	0.000677947
ENSG00000287664	1.54484	0.000679734
ENSG00000227011	-1.17905	0.000682027
ENSG00000158158	1.39951	0.000685007
ENSG00000204904	-1.12977	0.000693011
ENSG00000197965	1.13792	0.000693904
ENSG00000101003	-1.04299	0.000697474
ENSG00000169239	1.11587	0.000713292
ENSG00000204071	1.43001	0.000718692
ENSG00000170835	1.62807	0.000731438
ENSG00000078053	1.34762	0.000736666
ENSG00000183207	-1.01954	0.000740311
ENSG00000287895	2.29569	0.000741483
ENSG00000188338	1.01547	0.000741601
ENSG00000244113	1.25785	0.000747781
ENSG00000182810	1.04458	0.000760033
ENSG00000203643	-1.8711	0.000765697
ENSG00000091181	1.18973	0.000767562
ENSG00000245105	-1.2931	0.00078998
ENSG00000204183	-1.2714	0.00078998
ENSG00000146192	1.51403	0.000790273
ENSG00000117305	1.0709	0.000792356
ENSG00000270965	-2.10599	0.000792356
ENSG00000180817	-1.19651	0.000807962
ENSG00000226806	1.01875	0.000818617
ENSG00000166359	-1.59151	0.000819053
ENSG00000222477	1.64734	0.000820616
ENSG00000177133	-1.26965	0.000831108
ENSG00000243038	1.41386	0.000846785
ENSG00000196668	-1.23412	0.000855064
ENSG00000235530	1.00722	0.000857546
ENSG00000225362	3.08406	0.000877387
ENSG00000196433	2.51273	0.000884445
ENSG00000264196	2.48408	0.000894104
ENSG00000276735	2.69326	0.000907195
ENSG00000131389	1.42093	0.000907195
ENSG00000233534	-2.54008	0.00090908
ENSG00000278239	1.31334	0.000913117
ENSG00000133794	-1.03923	0.000921251
ENSG00000165688	1.27487	0.000945281
ENSG00000214856	-1.89215	0.000947808
ENSG00000262703	1.3561	0.000951877
ENSG00000089818	1.88795	0.000970483
ENSG00000287809	1.17453	0.000971772
ENSG00000100207	-1.10807	0.000979593
ENSG00000095203	-1.24115	0.000980134
ENSG00000248564	-1.27501	0.000988663
ENSG00000237398	1.25829	0.00100396
ENSG00000198216	-2.82884	0.00100787
ENSG00000186666	2.68355	0.00101483
ENSG00000257272	1.60261	0.00102235
ENSG00000111206	-1.07358	0.00102464
ENSG00000223802	1.3779	0.00102663
ENSG00000287828	-1.16732	0.0010377
ENSG00000100523	1.03696	0.00105455
ENSG00000200949	-2.45862	0.00105456
ENSG00000116983	-1.48806	0.00106579
ENSG00000250748	1.35848	0.00107705
ENSG00000105672	1.78656	0.00107909
ENSG00000168993	-1.59054	0.00109692
ENSG00000179841	-1.56042	0.00109692
ENSG00000264349	-1.5842	0.00111598
ENSG00000285581	1.27233	0.00113462
ENSG00000269927	1.36351	0.00114636
ENSG00000183644	1.29508	0.00115725
ENSG00000201791	-2.85338	0.00118454
ENSG00000252534	1.88713	0.00119001
ENSG00000171116	-2.42075	0.00119627
ENSG00000108106	2.04678	0.00120436
ENSG00000204366	1.47978	0.00120558
ENSG00000107897	-1.24786	0.00122886
ENSG00000163687	3.41536	0.00125836
ENSG00000102076	-1.17708	0.00126028
ENSG00000287825	-2.21527	0.00126393
ENSG00000150455	1.21257	0.00126902
ENSG00000237624	1.03572	0.00127297
ENSG00000134597	1.9816	0.00127426
ENSG00000139146	-4.61329	0.00128211
ENSG00000232416	-1.12086	0.0013183
ENSG00000100083	1.32166	0.00135412
ENSG00000058091	1.40033	0.00136632
ENSG00000182372	-1.55673	0.00137475
ENSG00000198765	-1.45432	0.00138433
ENSG00000244682	1.35055	0.00138607
ENSG00000254873	1.35171	0.00138715
ENSG00000065802	-1.02053	0.00140342
ENSG00000251034	1.00407	0.00140363
ENSG00000132688	1.37846	0.00140811
ENSG00000285731	-1.09698	0.00141412
ENSG00000132514	1.77607	0.00141412
ENSG00000136010	2.13736	0.00144488
ENSG00000199212	-2.61449	0.0014828
ENSG00000151914	-1.2645	0.00149989
ENSG00000149582	1.39736	0.0015473
ENSG00000286471	-2.0139	0.00158934
ENSG00000225579	-1.61943	0.00159146
ENSG00000185182	-3.05933	0.00159146
ENSG00000181019	-1.29198	0.00159146
ENSG00000260604	-1.65722	0.00159867
ENSG00000276952	1.08935	0.00161334
ENSG00000174672	1.04312	0.00161724
ENSG00000162695	-1.02893	0.00166266
ENSG00000164418	-1.71856	0.0016665
ENSG00000287868	1.13105	0.0016703
ENSG00000252396	-3.16542	0.00168731
ENSG00000226015	-3.46604	0.00169439
ENSG00000020426	1.04742	0.00170389
ENSG00000099625	1.30208	0.00173608
ENSG00000111203	-1.85072	0.00174775
ENSG00000104490	1.24184	0.00175032
ENSG00000239615	-2.74301	0.00175625
ENSG00000147536	-1.91475	0.00175998
ENSG00000171236	2.06551	0.00176315
ENSG00000263800	1.04974	0.00176315
ENSG00000274373	1.39463	0.00176878
ENSG00000176697	1.52672	0.00178621
ENSG00000090097	1.55998	0.00179202
ENSG00000229029	-1.84685	0.00182957
ENSG00000007047	1.10823	0.00186469
ENSG00000234255	1.17502	0.0018769
ENSG00000100033	-1.46758	0.00189665
ENSG00000117614	1.39955	0.0019088
ENSG00000278128	-2.91512	0.00191523
ENSG00000258986	1.6135	0.00192386
ENSG00000131370	1.77548	0.00195769
ENSG00000128692	-1.23215	0.00198987
ENSG00000223450	-1.55856	0.00200433
ENSG00000198542	1.05856	0.00201086
ENSG00000108588	1.96814	0.00202293
ENSG00000166123	1.74976	0.00202829
ENSG00000074964	2.86647	0.00203082
ENSG00000273733	1.31553	0.00203123
ENSG00000227802	1.53829	0.00204751
ENSG00000140829	-1.52923	0.00204767
ENSG00000105642	1.43121	0.0020662
ENSG00000144713	-1.06831	0.00208452
ENSG00000271361	-1.10605	0.00208572
ENSG00000243680	1.40799	0.00214627
ENSG00000198842	2.22282	0.00215506
ENSG00000244462	-1.03424	0.00215515
ENSG00000008283	-1.70524	0.00215922
ENSG00000155886	1.71001	0.00216621
ENSG00000218739	-1.24864	0.00217601
ENSG00000139131	-1.37435	0.00219906
ENSG00000171530	1.02611	0.0022051
ENSG00000225408	-1.4848	0.00223705
ENSG00000106351	-2.49824	0.00226603
ENSG00000225370	1.20174	0.00231211
ENSG00000235735	-3.54301	0.00233491
ENSG00000138035	-1.24879	0.00235122
ENSG00000279608	1.09466	0.00236826
ENSG00000231990	-2.35674	0.00237229
ENSG00000005059	-1.57005	0.00237921
ENSG00000260071	-2.22276	0.00239515
ENSG00000248909	-1.6206	0.00241513
ENSG00000106066	1.09085	0.00241649
ENSG00000130592	1.65364	0.00241649
ENSG00000129654	1.13747	0.00244302
ENSG00000145506	1.21874	0.00246585
ENSG00000132912	-3.12512	0.00251191
ENSG00000262693	3.02662	0.00252122
ENSG00000248684	1.64031	0.00257446
ENSG00000154710	-1.06771	0.0025809
ENSG00000269858	1.13898	0.0025809
ENSG00000100526	1.08309	0.00258638
ENSG00000126062	1.04366	0.00261541
ENSG00000246582	1.12328	0.00261971
ENSG00000172201	1.60481	0.00264109
ENSG00000175946	-1.61106	0.00264572
ENSG00000088387	2.53383	0.00265869
ENSG00000112149	1.89745	0.00266431
ENSG00000071537	-1.26338	0.00269287
ENSG00000102543	-1.64548	0.00270684
ENSG00000230691	2.5539	0.00273938
ENSG00000266973	1.80781	0.00273938
ENSG00000286259	1.12504	0.00277417
ENSG00000234238	2.89395	0.00277454
ENSG00000229322	2.09346	0.00282281
ENSG00000284735	-1.13102	0.0028232
ENSG00000196660	-1.06497	0.0028232
ENSG00000074211	-1.1551	0.00286548
ENSG00000184571	-1.09753	0.00287581
ENSG00000126698	1.08497	0.00289995
ENSG00000079263	-2.52892	0.00292005
ENSG00000090263	-1.4605	0.0029358
ENSG00000126775	1.3748	0.00297639
ENSG00000142892	-1.19815	0.00298734
ENSG00000228010	2.3091	0.00300684
ENSG00000279759	-1.99029	0.00302138
ENSG00000197343	-1.00737	0.00304524
ENSG00000240006	-1.04454	0.00305029
ENSG00000258338	2.84421	0.00305029
ENSG00000251257	-1.80492	0.00310635
ENSG00000230225	2.04827	0.0031078
ENSG00000240366	1.81232	0.00311423
ENSG00000238211	1.98366	0.00311783
ENSG00000250546	1.45583	0.00316002
ENSG00000125851	1.11798	0.00316766
ENSG00000213401	1.17502	0.00317057
ENSG00000276272	-1.121	0.00317259
ENSG00000139737	-1.98371	0.00317618
ENSG00000131386	-1.47319	0.00318194
ENSG00000174928	-1.49804	0.00319518
ENSG00000245164	-2.47212	0.00320273
ENSG00000232556	-1.5623	0.00323147
ENSG00000160654	-1.09009	0.00328727
ENSG00000286887	1.22155	0.00333609
ENSG00000117834	1.05747	0.00335044
ENSG00000100462	-3.39795	0.0033636
ENSG00000117152	-1.63127	0.00338866
ENSG00000167476	2.1797	0.00341247
ENSG00000143502	-1.33212	0.00347483
ENSG00000258703	1.09259	0.00355512
ENSG00000133065	-1.14121	0.00356214
ENSG00000243744	2.46912	0.00357242
ENSG00000109756	-1.7447	0.00358507
ENSG00000118514	2.55162	0.00358817
ENSG00000104938	1.45062	0.00363251
ENSG00000237927	2.35527	0.00364009
ENSG00000240849	2.21536	0.00367582
ENSG00000119684	1.12758	0.00369763
ENSG00000253392	1.01614	0.00373814
ENSG00000267500	2.52258	0.00376134
ENSG00000250315	1.65979	0.0037769
ENSG00000287908	1.9568	0.0037769
ENSG00000145113	-1.28281	0.00386659
ENSG00000236366	-1.32602	0.00386659
ENSG00000145907	-2.69137	0.00387922
ENSG00000162739	1.93772	0.00389552
ENSG00000233852	1.75216	0.00394294
ENSG00000115758	1.84274	0.0039506
ENSG00000160606	2.46435	0.00396573
ENSG00000197540	1.9209	0.00396685
ENSG00000186312	-1.54882	0.00400261
ENSG00000231458	-2.06812	0.00401225
ENSG00000187957	-1.54376	0.00404522
ENSG00000113282	2.50465	0.00411639
ENSG00000226102	1.00431	0.00411639
ENSG00000252231	-1.55915	0.0041331
ENSG00000267943	2.76246	0.00419557
ENSG00000174885	1.57907	0.00424987
ENSG00000268119	1.59022	0.00426187
ENSG00000255599	1.80297	0.00430222
ENSG00000220008	1.48401	0.00430222
ENSG00000229178	1.01567	0.00431808
ENSG00000144369	-1.93851	0.00437243
ENSG00000160593	1.97791	0.00437243
ENSG00000155657	-1.08784	0.00438195
ENSG00000002586	1.77809	0.00444421
ENSG00000282742	1.84705	0.00446933
ENSG00000177489	1.84287	0.00450933
ENSG00000279502	1.92534	0.00450933
ENSG00000260267	1.41345	0.00450933
ENSG00000266918	1.35598	0.00454932
ENSG00000267372	1.363	0.00455769
ENSG00000131697	1.33665	0.00456558
ENSG00000049130	-1.31035	0.00458549
ENSG00000198585	-1.08228	0.00458809
ENSG00000213770	-1.24163	0.00464896
ENSG00000170075	1.67405	0.00466093
ENSG00000104147	-1.0053	0.00467674
ENSG00000207457	-1.12346	0.00469391
ENSG00000070193	-2.19146	0.0047037
ENSG00000188404	3.5727	0.00480793
ENSG00000259165	-2.40224	0.00486715
ENSG00000151414	-2.31119	0.00490111
ENSG00000279537	-1.20599	0.00492364
ENSG00000169676	-2.59912	0.00494292
ENSG00000129521	2.09302	0.00494496
ENSG00000183723	1.52081	0.00495535
ENSG00000137077	1.63982	0.00505632
ENSG00000164961	-2.7736	0.00508575
ENSG00000229847	2.60013	0.00508863
ENSG00000198380	1.21514	0.00510131
ENSG00000240747	2.25609	0.00515974
ENSG00000123739	1.90263	0.0051612
ENSG00000173575	1.02672	0.00519026
ENSG00000269742	-1.46269	0.00522212
ENSG00000225984	3.30692	0.00522356
ENSG00000204256	1.25003	0.00523897
ENSG00000267128	1.54082	0.0052972
ENSG00000138286	-2.06968	0.00536649
ENSG00000168785	-2.6539	0.00538418
ENSG00000250596	1.27408	0.00539934
ENSG00000235214	-1.22157	0.00539934
ENSG00000178385	-1.11993	0.00540131
ENSG00000140678	1.63914	0.00540357
ENSG00000243742	1.76792	0.00544738
ENSG00000229762	3.17368	0.00546562
ENSG00000003987	-1.78497	0.00546562
ENSG00000265907	-1.57361	0.00547826
ENSG00000266783	1.50038	0.00549533
ENSG00000149654	-1.07602	0.00549784
ENSG00000172164	1.06697	0.00549837
ENSG00000178038	-1.01572	0.0055007
ENSG00000267978	2.18398	0.00553957
ENSG00000275616	-1.23116	0.005546
ENSG00000267336	-1.20318	0.00555226
ENSG00000282206	1.8224	0.00556572
ENSG00000156795	-1.66926	0.00556572
ENSG00000242537	2.56559	0.00563972
ENSG00000102384	-1.198	0.00565963
ENSG00000149806	-1.12151	0.00574946
ENSG00000203356	-2.47092	0.00581269
ENSG00000257444	-1.50107	0.00586581
ENSG00000175175	1.33162	0.00587383
ENSG00000135502	1.28353	0.00590681
ENSG00000267634	-2.76879	0.00592678
ENSG00000086589	-1.95415	0.00593353
ENSG00000163629	1.70467	0.00593891
ENSG00000201282	-2.93878	0.00604406
ENSG00000261396	1.24966	0.00608555
ENSG00000105392	1.40861	0.00609001
ENSG00000237017	2.03278	0.00611716
ENSG00000122566	1.07013	0.0061245
ENSG00000116251	2.53388	0.00613892
ENSG00000258776	2.09114	0.00618227
ENSG00000226601	-1.8334	0.00622027
ENSG00000184787	1.78481	0.00625357
ENSG00000154274	-1.09236	0.00629617
ENSG00000215492	-1.76519	0.00629768
ENSG00000166736	1.40471	0.00632867
ENSG00000111666	-1.03512	0.00636748
ENSG00000106025	1.66769	0.0063766
ENSG00000254508	-1.31422	0.00638064
ENSG00000286627	1.17693	0.00641784
ENSG00000254884	-1.03886	0.00645544
ENSG00000255468	-1.04159	0.00647968
ENSG00000279964	-2.10812	0.0065169
ENSG00000205449	2.43488	0.00652465
ENSG00000287134	2.50295	0.00654065
ENSG00000237121	1.79789	0.00659539
ENSG00000231999	-1.11432	0.0066136
ENSG00000095383	-1.23824	0.00662459
ENSG00000262304	-1.03107	0.00663759
ENSG00000272562	-1.06683	0.00666329
ENSG00000100889	2.1756	0.00667723
ENSG00000242049	1.19059	0.00668997
ENSG00000249899	1.21881	0.00672813
ENSG00000234848	1.22872	0.00682878
ENSG00000205220	1.48878	0.00688862
ENSG00000269303	1.39064	0.00697427
ENSG00000183628	-1.32286	0.00698904
ENSG00000230684	1.40293	0.00700017
ENSG00000182687	-1.17603	0.00700017
ENSG00000145850	2.10904	0.007036
ENSG00000175567	2.27334	0.00703677
ENSG00000026508	1.00725	0.00710837
ENSG00000181896	2.00085	0.00710837
ENSG00000200638	-1.03428	0.00716273
ENSG00000250137	2.50113	0.00735004
ENSG00000222000	1.8481	0.00738232
ENSG00000214700	1.33195	0.00740627
ENSG00000143952	1.39073	0.00743213
ENSG00000199311	-1.10173	0.00744556
ENSG00000231650	-1.10192	0.00752485
ENSG00000198083	-1.80068	0.00759669
ENSG00000234620	1.97939	0.00760937
ENSG00000135747	-1.90853	0.00763844
ENSG00000240891	-1.03997	0.00765248
ENSG00000263293	1.86975	0.00772185
ENSG00000178928	1.84156	0.00773763
ENSG00000153446	-1.454	0.00783108
ENSG00000235741	-1.4096	0.00789925
ENSG00000165757	1.04635	0.00796037
ENSG00000214602	2.61807	0.00797674
ENSG00000100714	-1.25613	0.00802539
ENSG00000198728	-1.78819	0.00802608
ENSG00000138246	-1.66087	0.00802644
ENSG00000136810	1.05447	0.0081462
ENSG00000180346	2.85692	0.00819594
ENSG00000258251	-1.77441	0.00822486
ENSG00000237638	1.79914	0.00822805
ENSG00000226945	2.04091	0.0083623
ENSG00000139540	1.48295	0.00836681
ENSG00000248955	-1.01748	0.00853588
ENSG00000129219	1.76114	0.00863524
ENSG00000175183	-1.67548	0.00867695
ENSG00000213062	-1.5743	0.00872724
ENSG00000184530	1.28591	0.00882555
ENSG00000274523	-1.11431	0.00882877
ENSG00000163170	1.73376	0.00883557
ENSG00000133302	-2.15134	0.00887841
ENSG00000230229	-2.281	0.00896064
ENSG00000129255	1.23779	0.00898072
ENSG00000056998	1.09963	0.00898574
ENSG00000205277	-1.78154	0.00899827
ENSG00000172500	1.59516	0.00915405
ENSG00000277411	1.07494	0.00927068
ENSG00000286215	-1.23782	0.00928913
ENSG00000017427	-1.211	0.00930528
ENSG00000227733	2.4456	0.00931197
ENSG00000147419	-2.09989	0.00931197
ENSG00000239649	-2.30114	0.00934283
ENSG00000165762	2.09382	0.00937858
ENSG00000232621	-1.31544	0.00937946
ENSG00000115226	-1.08938	0.00940365
ENSG00000223458	-1.43115	0.00955226
ENSG00000244286	1.69798	0.00956654
ENSG00000100985	1.7647	0.00957523
ENSG00000155269	1.84331	0.00961341
ENSG00000288022	2.52347	0.00964399
ENSG00000287587	-2.11885	0.0096468
ENSG00000267530	-1.0876	0.00966125
ENSG00000236775	-1.17967	0.00968423
ENSG00000136261	-1.05309	0.00968888
ENSG00000106952	-1.07596	0.00976481
ENSG00000223431	-1.01639	0.00978177
ENSG00000230720	1.09605	0.00979758
ENSG00000126903	1.21745	0.00980525
ENSG00000288003	1.477	0.0098645
ENSG00000285688	-1.92501	0.0099632
ENSG00000166913	-2.71399	0.00998725
ENSG00000235978	1.14068	0.0100191
ENSG00000113742	2.73633	0.0100592
ENSG00000130513	1.4055	0.0100731
ENSG00000274376	1.09635	0.0100926
ENSG00000286754	1.0408	0.0101607
ENSG00000236289	1.42774	0.0102508
ENSG00000248762	-1.63842	0.0103068
ENSG00000198833	-1.71494	0.0103089
ENSG00000259941	-1.65211	0.0103927
ENSG00000220201	2.40251	0.0103957
ENSG00000105219	3.04587	0.0104566
ENSG00000028277	1.39348	0.0105035
ENSG00000125498	1.17792	0.0106781
ENSG00000254197	2.09129	0.0106983
ENSG00000132938	1.55893	0.0107269
ENSG00000149503	1.07689	0.0107408
ENSG00000275713	-2.17209	0.0107587
ENSG00000267363	1.05174	0.010805
ENSG00000269236	-2.38617	0.0108191
ENSG00000255916	1.26734	0.0109348
ENSG00000175097	-1.40762	0.0109961
ENSG00000230457	-1.95564	0.0110132
ENSG00000230417	-1.83764	0.0110332
ENSG00000154898	1.45413	0.0111263
ENSG00000152253	1.79719	0.0111405
ENSG00000258913	-1.23414	0.0111531
ENSG00000278655	1.45188	0.0112886
ENSG00000225854	1.32015	0.0113099
ENSG00000271976	-2.40291	0.0113212
ENSG00000196091	-1.41391	0.011363
ENSG00000166224	1.45798	0.0113849
ENSG00000242317	1.33198	0.0114825
ENSG00000255571	2.18775	0.0114825
ENSG00000223573	1.63561	0.0115285
ENSG00000185101	1.10594	0.0115902
ENSG00000153237	-1.04627	0.0116106
ENSG00000102710	2.67316	0.0116514
ENSG00000227625	2.20912	0.0117021
ENSG00000100298	1.36906	0.0117224
ENSG00000285416	1.18281	0.0117442
ENSG00000284652	1.64166	0.011745
ENSG00000206538	1.33773	0.0118366
ENSG00000207200	2.52262	0.0118366
ENSG00000007080	1.24244	0.0119056
ENSG00000220666	2.02441	0.0121095
ENSG00000274993	-1.14938	0.0121095
ENSG00000166323	-1.28872	0.0121677
ENSG00000272699	1.57639	0.0121884
ENSG00000089847	1.26609	0.0122576
ENSG00000162777	1.3102	0.0123834
ENSG00000105223	-1.58212	0.0123979
ENSG00000114902	2.69495	0.0124809
ENSG00000254585	-1.48431	0.0125315
ENSG00000267478	1.56259	0.0125459
ENSG00000231329	-1.04858	0.0125988
ENSG00000214360	1.96313	0.012683
ENSG00000228564	1.59917	0.0127121
ENSG00000253682	2.93788	0.0127121
ENSG00000255026	1.46264	0.0127124
ENSG00000286615	-1.3875	0.0128194
ENSG00000285521	-1.06683	0.0128294
ENSG00000100461	-2.93816	0.0128498
ENSG00000261040	1.52596	0.0128608
ENSG00000230174	1.0312	0.0128887
ENSG00000230444	2.3766	0.0129469
ENSG00000228412	1.45586	0.0129817
ENSG00000255753	-1.39007	0.0131802
ENSG00000277210	2.19438	0.0132726
ENSG00000126243	1.81647	0.0133208
ENSG00000207020	2.38515	0.0133698
ENSG00000151834	1.77215	0.0133717
ENSG00000207730	3.10291	0.0135502
ENSG00000212528	-2.79172	0.0135616
ENSG00000183287	-1.0944	0.0135616
ENSG00000286850	1.31484	0.0135826
ENSG00000260633	-1.17945	0.0135877
ENSG00000286555	2.00999	0.0136009
ENSG00000168256	-2.39854	0.0136623
ENSG00000267092	1.12273	0.0136623
ENSG00000279525	1.71422	0.013814
ENSG00000222112	1.66723	0.0138321
ENSG00000166780	1.48483	0.0138899
ENSG00000137720	-1.15875	0.0139573
ENSG00000260597	-2.20454	0.014049
ENSG00000242509	1.13264	0.0140582
ENSG00000254046	1.8255	0.0140588
ENSG00000217325	-2.74913	0.014148
ENSG00000167074	1.17747	0.0142767
ENSG00000277422	-2.38899	0.0143633
ENSG00000196735	2.07315	0.0145176
ENSG00000131480	-1.50863	0.0145788
ENSG00000066427	-2.33363	0.0146192
ENSG00000173327	1.6404	0.0146386
ENSG00000004838	1.19774	0.0146486
ENSG00000259665	1.01765	0.0146501
ENSG00000198286	1.81473	0.0147323
ENSG00000103034	-1.43408	0.0147374
ENSG00000099290	2.83013	0.0147794
ENSG00000215325	-2.44174	0.0148355
ENSG00000249920	1.27654	0.0148571
ENSG00000204592	-1.54805	0.0148571
ENSG00000164035	-1.19206	0.0148622
ENSG00000165704	-1.13119	0.0150792
ENSG00000255031	2.24522	0.0150818
ENSG00000139985	2.8255	0.0150818
ENSG00000271499	1.02063	0.0151664
ENSG00000251391	1.72979	0.0151983
ENSG00000285269	-1.25302	0.0153563
ENSG00000231666	-1.30972	0.0154128
ENSG00000279155	-1.80882	0.0154378
ENSG00000183569	1.06983	0.0154751
ENSG00000219387	2.81198	0.0155222
ENSG00000223810	-2.52972	0.015554
ENSG00000139618	1.34503	0.015554
ENSG00000267922	1.5237	0.015554
ENSG00000284522	1.36729	0.015566
ENSG00000270996	1.12847	0.0156115
ENSG00000169372	-1.54064	0.0156453
ENSG00000268651	-1.07604	0.0156914
ENSG00000091129	-1.07943	0.0157338
ENSG00000157654	1.74472	0.0157338
ENSG00000267750	-1.55194	0.0157574
ENSG00000246465	-1.15378	0.0157594
ENSG00000130768	1.13036	0.0159677
ENSG00000207163	1.72435	0.0160103
ENSG00000235964	-1.118	0.0160624
ENSG00000235641	2.82932	0.0161326
ENSG00000161381	2.19197	0.0161656
ENSG00000188305	1.07033	0.0162625
ENSG00000110848	2.06382	0.0163133
ENSG00000160961	2.3465	0.0163973
ENSG00000142197	1.47252	0.0163973
ENSG00000111291	1.29365	0.016448
ENSG00000115170	-2.76217	0.0164715
ENSG00000273899	1.89679	0.0165138
ENSG00000227413	-1.44189	0.0167432
ENSG00000166035	1.97019	0.0167793
ENSG00000154813	-1.15908	0.0167828
ENSG00000230368	1.84777	0.0168106
ENSG00000184402	1.08686	0.0169367
ENSG00000143167	2.14474	0.0169694
ENSG00000284633	1.06736	0.0171542
ENSG00000147889	1.12948	0.0171564
ENSG00000166342	-1.70304	0.0171621
ENSG00000227885	1.34562	0.0171734
ENSG00000146701	1.30985	0.0172288
ENSG00000259840	1.16488	0.0172642
ENSG00000163472	1.14484	0.0172834
ENSG00000196843	-1.45268	0.0173113
ENSG00000201612	-1.87624	0.0173831
ENSG00000119913	1.43141	0.0176248
ENSG00000168763	1.94429	0.0177244
ENSG00000254201	-1.50851	0.0177244
ENSG00000287478	-1.78238	0.0177416
ENSG00000242411	1.18071	0.0179796
ENSG00000275491	1.02169	0.0180986
ENSG00000163803	1.2182	0.0181401
ENSG00000088179	-1.00236	0.018339
ENSG00000279865	1.67511	0.0184928
ENSG00000263464	-1.82217	0.0185776
ENSG00000175324	-1.08825	0.0186107
ENSG00000279775	1.41702	0.0186969
ENSG00000214338	1.64709	0.0187445
ENSG00000250515	1.40325	0.018882
ENSG00000243144	1.09293	0.018882
ENSG00000167380	1.2722	0.018882
ENSG00000246863	-1.00238	0.0190362
ENSG00000223550	-2.31227	0.0190413
ENSG00000288034	-1.26235	0.0190416
ENSG00000223459	-1.02305	0.0190765
ENSG00000003509	-1.67856	0.019079
ENSG00000153786	1.02345	0.019132
ENSG00000287651	-2.98621	0.0192048
ENSG00000283611	-2.02875	0.0192329
ENSG00000222249	1.53361	0.019265
ENSG00000287444	1.15923	0.0194016
ENSG00000251595	-1.17202	0.019657
ENSG00000285533	2.1859	0.019827
ENSG00000161860	1.05853	0.0199498
ENSG00000275060	-1.0808	0.0203175
ENSG00000135318	-1.25352	0.0203235
ENSG00000278740	1.5594	0.0204881
ENSG00000139343	1.02721	0.020494
ENSG00000146555	-1.30737	0.020512
ENSG00000223593	1.86234	0.0205694
ENSG00000007264	1.11344	0.0207377
ENSG00000234735	1.35932	0.020967
ENSG00000198133	1.77485	0.0210658
ENSG00000256331	2.96691	0.021214
ENSG00000112541	1.16231	0.0213747
ENSG00000159166	1.78037	0.0214307
ENSG00000165304	-1.49823	0.0214307
ENSG00000260442	1.80251	0.0218367
ENSG00000233569	1.5264	0.0218929
ENSG00000248150	-2.23644	0.0220592
ENSG00000113812	-2.36702	0.0220698
ENSG00000248587	1.11139	0.0223637
ENSG00000096060	-1.27071	0.0224331
ENSG00000279785	1.11831	0.0224764
ENSG00000171792	-1.19239	0.0225085
ENSG00000108774	1.18481	0.0225258
ENSG00000169955	1.48555	0.0226194
ENSG00000185518	-1.35705	0.0226685
ENSG00000215030	-1.36173	0.0226759
ENSG00000260722	-1.07581	0.022725
ENSG00000173432	-3.03359	0.0229835
ENSG00000272269	1.03241	0.0230887
ENSG00000151500	1.81324	0.0234158
ENSG00000279653	-1.03026	0.0234158
ENSG00000257480	-1.3266	0.0235
ENSG00000281128	1.2098	0.0235437
ENSG00000174080	1.06533	0.0237075
ENSG00000166333	2.02066	0.0237273
ENSG00000279353	-1.08662	0.0237831
ENSG00000212695	1.39143	0.0239337
ENSG00000283417	1.21651	0.0239952
ENSG00000197880	1.52864	0.0241352
ENSG00000184508	1.28961	0.0241448
ENSG00000092020	-1.17751	0.0241577
ENSG00000261889	-1.00296	0.0241577
ENSG00000256061	1.36932	0.0241895
ENSG00000145423	-1.80972	0.0242659
ENSG00000164393	-1.6109	0.0245107
ENSG00000233836	-1.90721	0.0245986
ENSG00000203739	-1.17127	0.0246727
ENSG00000159592	2.16047	0.0247004
ENSG00000259804	1.08122	0.0247004
ENSG00000226261	-1.47739	0.0247006
ENSG00000111339	1.44721	0.0248491
ENSG00000282301	-1.07325	0.0248962
ENSG00000287566	2.21519	0.0249556
ENSG00000269505	-1.34227	0.0249817
ENSG00000241644	-1.55071	0.0249906
ENSG00000260947	1.57851	0.0254029
ENSG00000146839	1.29954	0.0254121
ENSG00000064115	1.28909	0.0254908
ENSG00000145685	-1.11437	0.0255559
ENSG00000136928	-2.36606	0.025563
ENSG00000166573	1.10713	0.025563
ENSG00000280383	1.59112	0.0255815
ENSG00000223893	-2.10907	0.0257452
ENSG00000007341	-1.07127	0.0257896
ENSG00000236890	1.27018	0.0257974
ENSG00000165626	-2.18662	0.0258512
ENSG00000231507	1.92895	0.0260142
ENSG00000100053	-1.56295	0.026025
ENSG00000204371	1.05419	0.0261306
ENSG00000100399	-1.356	0.0261766
ENSG00000259277	1.06765	0.0262636
ENSG00000066926	1.54863	0.0262911
ENSG00000216718	-2.15693	0.0263537
ENSG00000074276	1.13291	0.0264901
ENSG00000263002	1.26162	0.0265669
ENSG00000229205	-1.16073	0.0266707
ENSG00000141582	1.14242	0.0267806
ENSG00000284461	-2.3544	0.0268977
ENSG00000164944	-2.51102	0.0269317
ENSG00000258481	-1.13085	0.0269361
ENSG00000258279	1.19579	0.0270202
ENSG00000036054	1.08355	0.0270956
ENSG00000239873	1.08616	0.0271346
ENSG00000152127	1.47574	0.0272407
ENSG00000280711	2.33352	0.0273072
ENSG00000180113	2.22074	0.0273608
ENSG00000144188	-2.30271	0.0273623
ENSG00000151748	1.19578	0.0273716
ENSG00000168309	-1.02654	0.027386
ENSG00000276844	2.04944	0.0276137
ENSG00000156831	-2.04248	0.0277065
ENSG00000269745	-1.72179	0.0280141
ENSG00000271215	1.9537	0.028234
ENSG00000075234	1.34748	0.0284096
ENSG00000283646	1.45979	0.0285436
ENSG00000278982	-1.06559	0.0286821
ENSG00000166441	-1.02574	0.0287936
ENSG00000284873	-1.07733	0.0288055
ENSG00000217275	-1.03616	0.0289164
ENSG00000167508	1.29063	0.0289164
ENSG00000278543	-1.04486	0.0289164
ENSG00000160447	-1.05369	0.029106
ENSG00000286293	-2.34254	0.0292411
ENSG00000234988	2.09614	0.029318
ENSG00000236857	1.30902	0.0293792
ENSG00000235427	2.36862	0.0296284
ENSG00000197976	1.44343	0.0297046
ENSG00000213563	1.14651	0.0300155
ENSG00000133131	1.14429	0.0300382
ENSG00000286861	-1.29708	0.0300382
ENSG00000148719	1.44218	0.0301189
ENSG00000286006	-2.4405	0.0301189
ENSG00000180938	-2.60496	0.0301269
ENSG00000274712	-2.26437	0.0302122
ENSG00000269516	1.17503	0.0303232
ENSG00000105698	-1.3439	0.030358
ENSG00000186767	2.22583	0.0303986
ENSG00000218891	1.93152	0.0304514
ENSG00000207305	-1.86921	0.0304915
ENSG00000271299	1.13089	0.0306265
ENSG00000115956	1.25208	0.0307079
ENSG00000225124	1.24535	0.0307564
ENSG00000174516	1.02011	0.0307778
ENSG00000206603	-1.14652	0.0307976
ENSG00000258629	1.56073	0.0308081
ENSG00000122986	-1.52486	0.0309996
ENSG00000132591	1.52484	0.0310838
ENSG00000157613	-1.14818	0.0312189
ENSG00000122085	-1.83199	0.0312367
ENSG00000162642	-1.19777	0.0312587
ENSG00000231489	-1.45614	0.0312908
ENSG00000196593	2.02056	0.0313827
ENSG00000187682	1.20717	0.0316071
ENSG00000286174	1.56536	0.0316369
ENSG00000162191	-1.26523	0.0316369
ENSG00000116133	1.71343	0.0317924
ENSG00000128610	-1.5544	0.031832
ENSG00000232748	1.3017	0.031832
ENSG00000234566	-1.3877	0.0320095
ENSG00000158286	2.67919	0.0320357
ENSG00000189377	1.85025	0.0322348
ENSG00000122859	1.1944	0.0322697
ENSG00000113212	-2.08078	0.0323703
ENSG00000272243	-1.09017	0.0326118
ENSG00000283174	-1.97112	0.0327009
ENSG00000171495	-1.59745	0.0328359
ENSG00000111245	1.28644	0.0330308
ENSG00000199990	-1.07577	0.0331478
ENSG00000240201	-2.43281	0.0331525
ENSG00000170185	1.64425	0.033196
ENSG00000218632	-2.3327	0.0336655
ENSG00000283148	2.51982	0.0336831
ENSG00000266869	2.25873	0.0336838
ENSG00000103723	2.1438	0.0337887
ENSG00000260496	1.20776	0.0341017
ENSG00000164077	1.13229	0.034187
ENSG00000158402	1.1812	0.0341979
ENSG00000248456	-1.0684	0.0342513
ENSG00000260228	-2.15607	0.0344308
ENSG00000249069	1.40545	0.0347361
ENSG00000003400	-1.26221	0.0347793
ENSG00000008438	1.65198	0.0348103
ENSG00000105197	1.73483	0.0348342
ENSG00000162889	1.75126	0.0352737
ENSG00000286302	1.43331	0.0354951
ENSG00000202515	1.98874	0.0355065
ENSG00000256039	1.59665	0.0357226
ENSG00000146039	-2.46072	0.0359949
ENSG00000151689	1.15188	0.0361183
ENSG00000261548	2.08088	0.0362053
ENSG00000203705	1.1117	0.0362171
ENSG00000234402	-1.44301	0.0362178
ENSG00000266036	2.19473	0.0362791
ENSG00000233633	2.19984	0.0363166
ENSG00000268945	1.00451	0.0364413
ENSG00000111906	1.46337	0.0365153
ENSG00000263482	-1.06885	0.0366313
ENSG00000176842	-2.08335	0.0368321
ENSG00000283360	1.15495	0.0369855
ENSG00000131471	-1.19726	0.0370339
ENSG00000249631	-1.22365	0.0371754
ENSG00000099617	2.33727	0.0371782
ENSG00000267366	1.5339	0.0371929
ENSG00000243059	-2.10277	0.0376364
ENSG00000130561	2.25616	0.037667
ENSG00000136682	-1.53813	0.0377324
ENSG00000153303	2.1386	0.0381795
ENSG00000180458	-1.04077	0.0382214
ENSG00000286986	1.22548	0.0384319
ENSG00000254539	-1.9366	0.038434
ENSG00000166825	-1.01644	0.038434
ENSG00000231138	1.43456	0.0385419
ENSG00000268758	1.1763	0.0389216
ENSG00000232388	1.56485	0.0389404
ENSG00000108417	-1.8044	0.0390802
ENSG00000197062	-1.08714	0.0393193
ENSG00000251916	1.44099	0.0394518
ENSG00000086991	2.46159	0.0394577
ENSG00000111880	1.71458	0.0394817
ENSG00000282024	-1.07008	0.0395338
ENSG00000287390	2.24431	0.0396305
ENSG00000166167	-1.20714	0.0397015
ENSG00000254980	2.30094	0.0398181
ENSG00000183019	-1.19459	0.0398181
ENSG00000108242	-1.08455	0.0398273
ENSG00000189067	1.16999	0.0398273
ENSG00000231310	2.45746	0.0398721
ENSG00000277713	-1.46713	0.0399399
ENSG00000183150	-2.01648	0.0399423
ENSG00000104967	2.03516	0.0400588
ENSG00000199489	-1.00896	0.0404237
ENSG00000251580	1.38037	0.0405531
ENSG00000227811	1.32867	0.0405652
ENSG00000250584	1.37945	0.0405913
ENSG00000118513	-1.69477	0.040639
ENSG00000232046	-2.25213	0.0409217
ENSG00000171604	1.26287	0.0409866
ENSG00000159208	1.73136	0.0410247
ENSG00000152484	-2.35841	0.0410719
ENSG00000212171	2.44856	0.0411153
ENSG00000196268	1.5088	0.0411153
ENSG00000196391	1.35027	0.041174
ENSG00000159173	2.13059	0.0412743
ENSG00000177519	-1.01969	0.0413187
ENSG00000170373	-2.32769	0.0413187
ENSG00000262999	1.88588	0.0413424
ENSG00000185479	1.58644	0.0413575
ENSG00000213760	1.07219	0.0414517
ENSG00000127955	3.03707	0.0415492
ENSG00000136275	-1.33048	0.0416567
ENSG00000235912	1.28901	0.0416679
ENSG00000167769	2.17081	0.0419379
ENSG00000224747	-1.08618	0.0427143
ENSG00000229349	-1.22701	0.0427859
ENSG00000265845	1.49227	0.0431222
ENSG00000231367	1.16616	0.043198
ENSG00000197210	-1.48352	0.0432988
ENSG00000205356	-1.22671	0.0433132
ENSG00000182606	1.00113	0.0434253
ENSG00000277866	2.21648	0.043444
ENSG00000228787	1.26961	0.0436629
ENSG00000117791	1.05158	0.0437266
ENSG00000229224	2.06554	0.0437448
ENSG00000173193	-1.16824	0.0438257
ENSG00000006016	1.40744	0.0439626
ENSG00000213160	-1.57394	0.0439751
ENSG00000236641	-2.26663	0.0439954
ENSG00000235238	-1.64708	0.0443075
ENSG00000265992	1.34048	0.0444518
ENSG00000254817	2.31974	0.0445204
ENSG00000287313	1.07135	0.0452298
ENSG00000147010	-2.18397	0.0452946
ENSG00000199032	1.2119	0.0456794
ENSG00000287158	1.4173	0.0457025
ENSG00000036672	-2.49617	0.0457242
ENSG00000234570	-1.61561	0.0458303
ENSG00000198183	1.38389	0.0459268
ENSG00000160957	1.05665	0.0460316
ENSG00000136044	1.36818	0.0460465
ENSG00000255585	-1.61024	0.0461786
ENSG00000261003	-1.24525	0.0464173
ENSG00000254326	2.77639	0.0464365
ENSG00000106009	1.15125	0.0464679
ENSG00000171951	-1.93682	0.0465467
ENSG00000270560	1.69104	0.0466109
ENSG00000261377	-1.60801	0.0466109
ENSG00000127452	2.07902	0.0468062
ENSG00000173221	-2.19382	0.0469445
ENSG00000119440	1.0537	0.0470679
ENSG00000099834	1.2399	0.0470776
ENSG00000223946	1.46017	0.047251
ENSG00000243160	-2.02598	0.0472759
ENSG00000251031	-2.05112	0.0473898
ENSG00000163359	2.22435	0.0476161
ENSG00000272874	-1.1938	0.047758
ENSG00000252750	-1.99526	0.0478857
ENSG00000144285	-1.02842	0.0481057
ENSG00000251907	1.23511	0.0481112
ENSG00000235518	-1.79432	0.0481388
ENSG00000101955	-1.01987	0.0482073
ENSG00000256422	2.0183	0.0483712
ENSG00000282608	-1.6708	0.048568
ENSG00000216624	-2.19129	0.0490033
ENSG00000269656	1.17791	0.0490693
ENSG00000272030	1.29108	0.0491757
ENSG00000140807	1.49183	0.0495056
ENSG00000168772	-2.35416	0.0495295
ENSG00000233943	-2.12495	0.0496203
ENSG00000183978	-1.38134	0.0499253
