# Supplementary material for: Bioinformatics and Experimental Analyses Reveal Immune-Related LncRNA–mRNA Pair AC011483.1-CCR7 as a Biomarker and Therapeutic Target for Ischemic Cardiomyopathy
Source: Int J Mol Sci. 2022 Oct 9;23(19):11994. doi: 10.3390/ijms231911994 (PMC9569729; doi:10.3390/ijms231911994)
Supplement: Supplementary file 1 [file ijms-23-11994-s001.zip › Table S4 The interaction of lncRNA-miRNA-mRNA in the network.xlsx]

## Sheet: imm0.8cerna
lncRNA	microRNA	mRNA
AC011483.1	miR-199ab-5p	CCR7
AC011483.1	miR-338	CCR7
AC011483.1	miR-138	MICB
AC011483.1	miR-141	MICB
C3orf35	miR-130ac	ITK
C3orf35	miR-130ac	ITK
C3orf35	miR-138	ITK
C3orf35	miR-138	ITK
C3orf35	miR-140	ITK
C3orf35	miR-140	ITK
C3orf35	miR-142-3p	ITK
C3orf35	miR-142-3p	ITK
C3orf35	miR-17	ITK
C3orf35	miR-194	ITK
C3orf35	miR-19ab	ITK
C3orf35	miR-1ab	ITK
C3orf35	miR-1ab	ITK
C3orf35	miR-1ab	ITK
C3orf35	miR-1ab	ITK
C3orf35	miR-203	ITK
C3orf35	miR-203	ITK
C3orf35	miR-205	ITK
C3orf35	miR-205	ITK
C3orf35	miR-205	ITK
C3orf35	miR-205	ITK
C3orf35	miR-216a	ITK
C3orf35	miR-216a	ITK
C3orf35	miR-216a	ITK
C3orf35	miR-216a	ITK
C3orf35	miR-219-5p	ITK
C3orf35	miR-219-5p	ITK
C3orf35	miR-223	ITK
C3orf35	miR-26ab	ITK
C3orf35	miR-31	ITK
C3orf35	miR-31	ITK
C3orf35	miR-338	ITK
C3orf35	miR-338	ITK
C3orf35	miR-338	ITK
C3orf35	miR-338	ITK
C3orf35	miR-338	ITK
C3orf35	miR-338	ITK
C3orf35	miR-338	ITK
C3orf35	miR-338	ITK
C3orf35	miR-338	ITK
C3orf35	miR-455-5p	ITK
C3orf35	miR-125a-5p	KL
C3orf35	miR-125a-5p	KL
C3orf35	miR-125a-5p	KL
C3orf35	miR-142-3p	KL
C3orf35	miR-181abcd	KL
C3orf35	miR-181abcd	KL
C3orf35	miR-181abcd	KL
C3orf35	miR-19ab	KL
C3orf35	miR-19ab	KL
C3orf35	miR-200bc	KL
C3orf35	miR-200bc	KL
C3orf35	miR-216a	KL
C3orf35	miR-223	KL
C3orf35	miR-223	KL
C3orf35	miR-29abcd	KL
C3orf35	miR-338	KL
C3orf35	miR-338	KL
C3orf35	miR-338	KL
C3orf35	miR-455-5p	KL
C3orf35	miR-130ac	NFYC
C3orf35	miR-138	NFYC
C3orf35	miR-142-3p	NFYC
C3orf35	miR-17	NFYC
C3orf35	miR-181abcd	NFYC
C3orf35	miR-1ab	NFYC
C3orf35	miR-203	NFYC
C3orf35	miR-204	NFYC
C3orf35	miR-204	NFYC
C3orf35	miR-204	NFYC
C3orf35	miR-216a	NFYC
C3orf35	miR-216a	NFYC
C3orf35	miR-23abc	NFYC
C3orf35	miR-23abc	NFYC
C3orf35	miR-23abc	NFYC
C3orf35	miR-31	NFYC
C3orf35	miR-31	NFYC
C3orf35	miR-31	NFYC
C3orf35	miR-31	NFYC
C3orf35	miR-31	NFYC
C3orf35	miR-338	NFYC
C3orf35	miR-338	NFYC
C3orf35	miR-338	NFYC
C3orf35	miR-338	NFYC
C3orf35	miR-338	NFYC
C3orf35	miR-338	NFYC
C3orf35	miR-338	NFYC
C3orf35	miR-338	NFYC
C3orf35	miR-338	NFYC
C3orf35	miR-455-5p	NFYC
C3orf35	miR-130ac	PDK1
C3orf35	miR-130ac	PDK1
C3orf35	miR-138	PDK1
C3orf35	miR-138	PDK1
C3orf35	miR-181abcd	PDK1
C3orf35	miR-203	PDK1
C3orf35	miR-205	PDK1
C3orf35	miR-205	PDK1
C3orf35	miR-216a	PDK1
C3orf35	miR-23abc	PDK1
C3orf35	miR-23abc	PDK1
C3orf35	miR-23abc	PDK1
C3orf35	miR-26ab	PDK1
C3orf35	miR-26ab	PDK1
C3orf35	miR-26ab	PDK1
C3orf35	miR-19ab	PTGFR
C3orf35	miR-19ab	PTGFR
C3orf35	miR-200bc	PTGFR
C3orf35	miR-200bc	PTGFR
C3orf35	miR-203	PTGFR
C3orf35	miR-203	PTGFR
C3orf35	miR-205	PTGFR
C3orf35	miR-205	PTGFR
C3orf35	miR-205	PTGFR
C3orf35	miR-205	PTGFR
C3orf35	miR-216a	PTGFR
C3orf35	miR-23abc	PTGFR
C3orf35	miR-23abc	PTGFR
C3orf35	miR-23abc	PTGFR
C3orf35	miR-23abc	PTGFR
C3orf35	miR-23abc	PTGFR
C3orf35	miR-23abc	PTGFR
C3orf35	miR-31	PTGFR
C3orf35	miR-31	PTGFR
C3orf35	miR-338	PTGFR
C3orf35	miR-338	PTGFR
C3orf35	miR-338	PTGFR
C3orf35	miR-338	PTGFR
C3orf35	miR-338	PTGFR
C3orf35	miR-338	PTGFR
C3orf35	miR-33a-3p	PTGFR
C3orf35	miR-455-5p	PTGFR
C3orf35	miR-125a-5p	SORT1
C3orf35	miR-125a-5p	SORT1
C3orf35	miR-125a-5p	SORT1
C3orf35	miR-130ac	SORT1
C3orf35	miR-138	SORT1
C3orf35	miR-138	SORT1
C3orf35	miR-138	SORT1
C3orf35	miR-140	SORT1
C3orf35	miR-142-3p	SORT1
C3orf35	miR-17	SORT1
C3orf35	miR-181abcd	SORT1
C3orf35	miR-181abcd	SORT1
C3orf35	miR-181abcd	SORT1
C3orf35	miR-181abcd	SORT1
C3orf35	miR-194	SORT1
C3orf35	miR-194	SORT1
C3orf35	miR-200bc	SORT1
C3orf35	miR-200bc	SORT1
C3orf35	miR-203	SORT1
C3orf35	miR-203	SORT1
C3orf35	miR-204	SORT1
C3orf35	miR-204	SORT1
C3orf35	miR-204	SORT1
C3orf35	miR-204	SORT1
C3orf35	miR-204	SORT1
C3orf35	miR-204	SORT1
C3orf35	miR-205	SORT1
C3orf35	miR-205	SORT1
C3orf35	miR-216a	SORT1
C3orf35	miR-223	SORT1
C3orf35	miR-23abc	SORT1
C3orf35	miR-23abc	SORT1
C3orf35	miR-23abc	SORT1
C3orf35	miR-23abc	SORT1
C3orf35	miR-23abc	SORT1
C3orf35	miR-23abc	SORT1
C3orf35	miR-23abc	SORT1
C3orf35	miR-23abc	SORT1
C3orf35	miR-23abc	SORT1
C3orf35	miR-23abc	SORT1
C3orf35	miR-23abc	SORT1
C3orf35	miR-23abc	SORT1
C3orf35	miR-26ab	SORT1
C3orf35	miR-338	SORT1
C3orf35	miR-338	SORT1
C3orf35	miR-338	SORT1
C3orf35	miR-338	SORT1
C3orf35	miR-338	SORT1
C3orf35	miR-338	SORT1
C3orf35	miR-338	SORT1
C3orf35	miR-338	SORT1
C3orf35	miR-338	SORT1
C3orf35	miR-33a-3p	SORT1
C3orf35	miR-33a-3p	SORT1
C3orf35	miR-33a-3p	SORT1
C3orf35	miR-455-5p	SORT1
LINC00452	miR-103a	HSPA2
LINC00452	miR-135ab	HSPA2
LINC00452	miR-15abc	HSPA2
LINC00452	miR-15abc	HSPA2
LINC00452	miR-17	HSPA2
LINC00452	miR-17	HSPA2
LINC00452	miR-203	HSPA2
LINC00452	miR-214	HSPA2
LINC00452	miR-214	HSPA2
LINC00452	miR-214	HSPA2
LINC00452	miR-214	HSPA2
LINC00452	miR-214	HSPA2
LINC00452	miR-214	HSPA2
LINC00452	miR-218	HSPA2
LINC00452	miR-24	HSPA2
LINC00452	miR-26ab	HSPA2
LINC00452	miR-26ab	HSPA2
LINC00452	miR-29abcd	HSPA2
LINC00452	miR-503	HSPA2
LINC00452	miR-7	HSPA2
LINC00452	miR-7	HSPA2
LINC00452	miR-10abc	IL17RB
LINC00452	miR-132	IL17RB
LINC00452	miR-132	IL17RB
LINC00452	miR-15abc	IL17RB
LINC00452	miR-15abc	IL17RB
LINC00452	miR-15abc	IL17RB
LINC00452	miR-15abc	IL17RB
LINC00452	miR-15abc	IL17RB
LINC00452	miR-15abc	IL17RB
LINC00452	miR-17	IL17RB
LINC00452	miR-17	IL17RB
LINC00452	miR-194	IL17RB
LINC00452	miR-194	IL17RB
LINC00452	miR-204	IL17RB
LINC00452	miR-214	IL17RB
LINC00452	miR-214	IL17RB
LINC00452	miR-214	IL17RB
LINC00452	miR-214	IL17RB
LINC00452	miR-214	IL17RB
LINC00452	miR-214	IL17RB
LINC00452	miR-24	IL17RB
LINC00452	miR-24	IL17RB
LINC00452	miR-27abc	IL17RB
LINC00452	miR-29abcd	IL17RB
LINC00452	miR-503	IL17RB
LINC00452	miR-7	IL17RB
LINC00452	miR-7	IL17RB
LINC00452	miR-7	IL17RB
LINC00452	miR-7	IL17RB
LINC00452	miR-9	IL17RB
NBR2	miR-143	CD8A
NBR2	miR-146ac	CD8A
NBR2	miR-146ac	CD8A
NBR2	miR-19ab	CD8A
NBR2	miR-204	CD8A
NBR2	miR-204	CD8A
NBR2	miR-221	CD8A
NBR2	miR-27abc	CD8A
NBR2	miR-7	CD8A
NBR2	miR-7	CD8A
NBR2	miR-7	CD8A
NBR2	miR-7	CD8A
NBR2	miR-7	CD8A
NBR2	miR-143	HSPA2
NBR2	miR-17	HSPA2
NBR2	miR-19ab	HSPA2
NBR2	miR-205	HSPA2
NBR2	miR-214	HSPA2
NBR2	miR-214	HSPA2
NBR2	miR-218	HSPA2
NBR2	miR-24	HSPA2
NBR2	miR-31	HSPA2
NBR2	miR-7	HSPA2
NBR2	miR-7	HSPA2
UBE2Q1-AS1	miR-24	GZMB
UBE2Q1-AS1	miR-9	GZMB
UBE2Q1-AS1	miR-103a	HLA-DOB
UBE2Q1-AS1	miR-138	HLA-DOB
UBE2Q1-AS1	miR-148ab-3p	HLA-DOB
UBE2Q1-AS1	miR-182	HLA-DOB
UBE2Q1-AS1	miR-24	HLA-DOB
UBE2Q1-AS1	miR-7	HLA-DOB
UBE2Q1-AS1	miR-7	HLA-DOB
UBE2Q1-AS1	miR-96	HLA-DOB
